# Supplementary material for: Assessment and Monitoring of the Wound Micro-Environment in Chronic Wounds Using Standardized Wound Swabbing for Individualized Diagnostics and Targeted Interventions
Source: Biomedicines. 2024 Sep 26;12(10):2187. doi: 10.3390/biomedicines12102187 (PMC11505098; doi:10.3390/biomedicines12102187)
Supplement: Supplementary file 1 [file biomedicines-12-02187-s001.zip]

Archive with 1 entries (1 files):
- biomedicines-3151785-supplementary.pdf
